# Supplementary material for: Differentiating Wheat Genotypes by Bayesian Hierarchical Nonlinear Mixed Modeling of Wheat Root Density
Source: Front Plant Sci. 2017 Mar 2;8:282. doi: 10.3389/fpls.2017.00282 (PMC5332416; doi:10.3389/fpls.2017.00282)
Supplement: Supplementary file 2 [file DataSheet2.xlsx]

## Sheet: File info
This file is part of the Supplementary Material for
"Differentiating wheat genotypes by Bayesian hierarchical nonlinear mixed modeling of wheat root density" by Wasson, Chiu, Zwart and Binns (2017) in
	Frontiers in Plant Science.
DOI: 10.3389/fpls.2017.00282

## Sheet: README
Column name	Quantity in Model 1
GEN	i
RUN	j
PlotCore	k
Depth	10t
RootCount	y
Remarks: See Figure 1 for visualizations of the experimental design.

## Sheet: raw data
RUN	PlotCore	GEN	Depth	RootCount
1	1	G18	10	16
1	1	G18	20	4
1	1	G18	30	6
1	1	G18	40	3
1	1	G18	50	18
1	1	G18	60	11
1	1	G18	70	16
1	1	G18	80	32
1	1	G18	90	13
1	1	G18	100	18
1	1	G18	110	28
1	1	G18	120	0
1	1	G18	130	3
1	1	G18	140	0
1	1	G18	150	0
1	1	G18	160	0
1	1	G18	170	0
1	1	G18	180	1
1	2	G18	10	19
1	2	G18	20	16
1	2	G18	30	17
1	2	G18	40	21
1	2	G18	50	9
1	2	G18	60	22
1	2	G18	70	16
1	2	G18	80	18
1	2	G18	90	31
1	2	G18	100	6
1	2	G18	110	4
1	2	G18	120	5
1	2	G18	130	0
1	2	G18	140	4
1	2	G18	150	1
1	2	G18	160	0
1	2	G18	170	0
1	2	G18	180	0
1	3	G18	10	8
1	3	G18	20	6
1	3	G18	30	13
1	3	G18	40	4
1	3	G18	50	0
1	3	G18	60	3
1	3	G18	70	4
1	3	G18	80	9
1	3	G18	90	7
1	3	G18	100	2
1	3	G18	110	0
1	3	G18	120	1
1	3	G18	130	4
1	3	G18	140	2
1	3	G18	150	0
1	3	G18	160	0
1	3	G18	170	0
1	3	G18	180	0
1	4	G18	10	2
1	4	G18	20	7
1	4	G18	30	12
1	4	G18	40	5
1	4	G18	50	2
1	4	G18	60	12
1	4	G18	70	7
1	4	G18	80	8
1	4	G18	90	1
1	4	G18	100	0
1	4	G18	110	0
1	4	G18	120	0
1	4	G18	130	5
1	4	G18	140	1
1	4	G18	150	1
1	4	G18	160	0
1	4	G18	170	0
1	4	G18	180	0
1	1	G8	10	0
1	1	G8	20	4
1	1	G8	30	9
1	1	G8	40	3
1	1	G8	50	13
1	1	G8	60	5
1	1	G8	70	20
1	1	G8	80	15
1	1	G8	90	4
1	1	G8	100	10
1	1	G8	110	5
1	1	G8	120	1
1	1	G8	130	1
1	1	G8	140	2
1	1	G8	150	0
1	1	G8	160	0
1	1	G8	170	0
1	1	G8	180	0
1	2	G8	10	0
1	2	G8	20	2
1	2	G8	30	0
1	2	G8	40	0
1	2	G8	50	0
1	2	G8	60	0
1	2	G8	70	0
1	2	G8	80	0
1	2	G8	90	0
1	2	G8	100	0
1	2	G8	110	0
1	2	G8	120	0
1	2	G8	130	0
1	2	G8	140	0
1	2	G8	150	1
1	2	G8	160	0
1	2	G8	170	0
1	2	G8	180	0
1	3	G8	10	1
1	3	G8	20	0
1	3	G8	30	5
1	3	G8	40	10
1	3	G8	50	1
1	3	G8	60	4
1	3	G8	70	6
1	3	G8	80	8
1	3	G8	90	0
1	3	G8	100	0
1	3	G8	110	0
1	3	G8	120	0
1	3	G8	130	0
1	3	G8	140	0
1	3	G8	150	0
1	3	G8	160	0
1	3	G8	170	0
1	3	G8	180	0
1	4	G8	10	0
1	4	G8	20	1
1	4	G8	30	2
1	4	G8	40	1
1	4	G8	50	3
1	4	G8	60	6
1	4	G8	70	2
1	4	G8	80	6
1	4	G8	90	4
1	4	G8	100	2
1	4	G8	110	0
1	4	G8	120	4
1	4	G8	130	1
1	4	G8	140	0
1	4	G8	150	0
1	4	G8	160	1
1	4	G8	170	0
1	4	G8	180	1
1	1	G17	10	1
1	1	G17	20	33
1	1	G17	30	16
1	1	G17	40	0
1	1	G17	50	0
1	1	G17	60	0
1	1	G17	70	0
1	1	G17	80	0
1	1	G17	90	0
1	1	G17	100	1
1	1	G17	110	0
1	1	G17	120	0
1	1	G17	130	2
1	1	G17	140	0
1	1	G17	150	1
1	1	G17	160	0
1	1	G17	170	0
1	1	G17	180	0
1	2	G17	10	1
1	2	G17	20	5
1	2	G17	30	3
1	2	G17	40	1
1	2	G17	50	0
1	2	G17	60	1
1	2	G17	70	3
1	2	G17	80	6
1	2	G17	90	12
1	2	G17	100	5
1	2	G17	110	0
1	2	G17	120	0
1	2	G17	130	0
1	2	G17	140	1
1	2	G17	150	0
1	2	G17	160	1
1	2	G17	170	0
1	2	G17	180	0
1	3	G17	10	3
1	3	G17	20	12
1	3	G17	30	19
1	3	G17	40	6
1	3	G17	50	8
1	3	G17	60	10
1	3	G17	70	3
1	3	G17	80	9
1	3	G17	90	0
1	3	G17	100	3
1	3	G17	110	1
1	3	G17	120	0
1	3	G17	130	0
1	3	G17	140	0
1	3	G17	150	0
1	3	G17	160	0
1	3	G17	170	0
1	3	G17	180	0
1	4	G17	10	0
1	4	G17	20	8
1	4	G17	30	17
1	4	G17	40	7
1	4	G17	50	0
1	4	G17	60	4
1	4	G17	70	16
1	4	G17	80	15
1	4	G17	90	7
1	4	G17	100	4
1	4	G17	110	0
1	4	G17	120	0
1	4	G17	130	0
1	4	G17	140	0
1	4	G17	150	0
1	4	G17	160	0
1	4	G17	170	0
1	4	G17	180	0
1	1	G16	10	13
1	1	G16	20	16
1	1	G16	30	12
1	1	G16	40	6
1	1	G16	50	4
1	1	G16	60	2
1	1	G16	70	1
1	1	G16	80	3
1	1	G16	90	11
1	1	G16	100	10
1	1	G16	110	12
1	1	G16	120	3
1	1	G16	130	10
1	1	G16	140	0
1	1	G16	150	1
1	1	G16	160	1
1	1	G16	170	0
1	1	G16	180	0
1	2	G16	10	3
1	2	G16	20	11
1	2	G16	30	7
1	2	G16	40	3
1	2	G16	50	1
1	2	G16	60	4
1	2	G16	70	14
1	2	G16	80	17
1	2	G16	90	4
1	2	G16	100	18
1	2	G16	110	11
1	2	G16	120	5
1	2	G16	130	2
1	2	G16	140	0
1	2	G16	150	0
1	2	G16	160	0
1	2	G16	170	0
1	2	G16	180	1
1	3	G16	10	12
1	3	G16	20	11
1	3	G16	30	2
1	3	G16	40	2
1	3	G16	50	4
1	3	G16	60	5
1	3	G16	70	10
1	3	G16	80	2
1	3	G16	90	0
1	3	G16	100	2
1	3	G16	110	0
1	3	G16	120	0
1	3	G16	130	0
1	3	G16	140	1
1	3	G16	150	0
1	3	G16	160	0
1	3	G16	170	0
1	3	G16	180	0
1	4	G16	10	0
1	4	G16	20	1
1	4	G16	30	5
1	4	G16	40	0
1	4	G16	50	1
1	4	G16	60	4
1	4	G16	70	0
1	4	G16	80	1
1	4	G16	90	0
1	4	G16	100	0
1	4	G16	110	2
1	4	G16	120	8
1	4	G16	130	1
1	4	G16	140	8
1	4	G16	150	2
1	4	G16	160	0
1	4	G16	170	0
1	4	G16	180	0
1	1	G1	10	1
1	1	G1	20	1
1	1	G1	30	4
1	1	G1	40	1
1	1	G1	50	9
1	1	G1	60	2
1	1	G1	70	9
1	1	G1	80	0
1	1	G1	90	13
1	1	G1	100	2
1	1	G1	110	1
1	1	G1	120	0
1	1	G1	130	0
1	1	G1	140	0
1	1	G1	150	1
1	1	G1	160	0
1	1	G1	170	0
1	1	G1	180	0
1	2	G1	10	9
1	2	G1	20	9
1	2	G1	30	8
1	2	G1	40	8
1	2	G1	50	2
1	2	G1	60	6
1	2	G1	70	15
1	2	G1	80	4
1	2	G1	90	8
1	2	G1	100	4
1	2	G1	110	1
1	2	G1	120	6
1	2	G1	130	4
1	2	G1	140	5
1	2	G1	150	8
1	2	G1	160	1
1	2	G1	170	0
1	2	G1	180	0
1	3	G1	10	9
1	3	G1	20	3
1	3	G1	30	14
1	3	G1	40	3
1	3	G1	50	3
1	3	G1	60	3
1	3	G1	70	3
1	3	G1	80	11
1	3	G1	90	12
1	3	G1	100	10
1	3	G1	110	5
1	3	G1	120	0
1	3	G1	130	0
1	3	G1	140	7
1	3	G1	150	2
1	3	G1	160	0
1	3	G1	170	0
1	3	G1	180	0
1	4	G1	10	1
1	4	G1	20	4
1	4	G1	30	0
1	4	G1	40	0
1	4	G1	50	13
1	4	G1	60	14
1	4	G1	70	28
1	4	G1	80	10
1	4	G1	90	13
1	4	G1	100	9
1	4	G1	110	5
1	4	G1	120	0
1	4	G1	130	0
1	4	G1	140	0
1	4	G1	150	0
1	4	G1	160	0
1	4	G1	170	0
1	4	G1	180	0
1	1	G20	10	0
1	1	G20	20	2
1	1	G20	30	6
1	1	G20	40	1
1	1	G20	50	4
1	1	G20	60	19
1	1	G20	70	22
1	1	G20	80	8
1	1	G20	90	8
1	1	G20	100	7
1	1	G20	110	4
1	1	G20	120	3
1	1	G20	130	4
1	1	G20	140	3
1	1	G20	150	1
1	1	G20	160	3
1	1	G20	170	0
1	1	G20	180	0
1	2	G20	10	5
1	2	G20	20	9
1	2	G20	30	19
1	2	G20	40	12
1	2	G20	50	14
1	2	G20	60	4
1	2	G20	70	8
1	2	G20	80	2
1	2	G20	90	2
1	2	G20	100	0
1	2	G20	110	8
1	2	G20	120	4
1	2	G20	130	1
1	2	G20	140	0
1	2	G20	150	0
1	2	G20	160	2
1	2	G20	170	2
1	2	G20	180	0
1	3	G20	10	0
1	3	G20	20	1
1	3	G20	30	8
1	3	G20	40	11
1	3	G20	50	13
1	3	G20	60	15
1	3	G20	70	2
1	3	G20	80	1
1	3	G20	90	1
1	3	G20	100	12
1	3	G20	110	0
1	3	G20	120	1
1	3	G20	130	0
1	3	G20	140	0
1	3	G20	150	0
1	3	G20	160	4
1	3	G20	170	3
1	3	G20	180	3
1	4	G20	10	3
1	4	G20	20	12
1	4	G20	30	34
1	4	G20	40	19
1	4	G20	50	33
1	4	G20	60	33
1	4	G20	70	23
1	4	G20	80	15
1	4	G20	90	15
1	4	G20	100	9
1	4	G20	110	5
1	4	G20	120	4
1	4	G20	130	5
1	4	G20	140	4
1	4	G20	150	0
1	4	G20	160	0
1	4	G20	170	0
1	4	G20	180	0
1	1	G7	10	4
1	1	G7	20	8
1	1	G7	30	8
1	1	G7	40	8
1	1	G7	50	7
1	1	G7	60	4
1	1	G7	70	5
1	1	G7	80	9
1	1	G7	90	0
1	1	G7	100	8
1	1	G7	110	3
1	1	G7	120	4
1	1	G7	130	7
1	1	G7	140	9
1	1	G7	150	2
1	1	G7	160	5
1	1	G7	170	3
1	1	G7	180	3
1	2	G7	10	3
1	2	G7	20	14
1	2	G7	30	19
1	2	G7	40	7
1	2	G7	50	4
1	2	G7	60	28
1	2	G7	70	17
1	2	G7	80	14
1	2	G7	90	26
1	2	G7	100	0
1	2	G7	110	2
1	2	G7	120	8
1	2	G7	130	4
1	2	G7	140	15
1	2	G7	150	0
1	2	G7	160	1
1	2	G7	170	3
1	2	G7	180	6
1	3	G7	10	0
1	3	G7	20	2
1	3	G7	30	3
1	3	G7	40	11
1	3	G7	50	1
1	3	G7	60	0
1	3	G7	70	0
1	3	G7	80	0
1	3	G7	90	2
1	3	G7	100	1
1	3	G7	110	4
1	3	G7	120	1
1	3	G7	130	0
1	3	G7	140	0
1	3	G7	150	0
1	3	G7	160	0
1	3	G7	170	0
1	3	G7	180	1
1	4	G7	10	2
1	4	G7	20	11
1	4	G7	30	5
1	4	G7	40	6
1	4	G7	50	1
1	4	G7	60	2
1	4	G7	70	1
1	4	G7	80	4
1	4	G7	90	4
1	4	G7	100	2
1	4	G7	110	4
1	4	G7	120	1
1	4	G7	130	2
1	4	G7	140	3
1	4	G7	150	1
1	4	G7	160	2
1	4	G7	170	2
1	4	G7	180	0
1	1	G14	10	5
1	1	G14	20	9
1	1	G14	30	16
1	1	G14	40	3
1	1	G14	50	8
1	1	G14	60	7
1	1	G14	70	6
1	1	G14	80	10
1	1	G14	90	5
1	1	G14	100	11
1	1	G14	110	12
1	1	G14	120	7
1	1	G14	130	2
1	1	G14	140	4
1	1	G14	150	6
1	1	G14	160	6
1	1	G14	170	0
1	1	G14	180	0
1	2	G14	10	0
1	2	G14	20	9
1	2	G14	30	5
1	2	G14	40	6
1	2	G14	50	12
1	2	G14	60	7
1	2	G14	70	2
1	2	G14	80	3
1	2	G14	90	3
1	2	G14	100	0
1	2	G14	110	2
1	2	G14	120	0
1	2	G14	130	2
1	2	G14	140	1
1	2	G14	150	8
1	2	G14	160	2
1	2	G14	170	1
1	2	G14	180	0
1	3	G14	10	0
1	3	G14	20	0
1	3	G14	30	0
1	3	G14	40	0
1	3	G14	50	0
1	3	G14	60	0
1	3	G14	70	0
1	3	G14	80	0
1	3	G14	90	0
1	3	G14	100	0
1	3	G14	110	0
1	3	G14	120	0
1	3	G14	130	0
1	3	G14	140	0
1	3	G14	150	0
1	3	G14	160	0
1	3	G14	170	0
1	3	G14	180	0
1	4	G14	10	9
1	4	G14	20	4
1	4	G14	30	16
1	4	G14	40	11
1	4	G14	50	14
1	4	G14	60	6
1	4	G14	70	1
1	4	G14	80	4
1	4	G14	90	1
1	4	G14	100	15
1	4	G14	110	6
1	4	G14	120	8
1	4	G14	130	7
1	4	G14	140	2
1	4	G14	150	0
1	4	G14	160	3
1	4	G14	170	0
1	4	G14	180	4
1	1	G2	10	3
1	1	G2	20	1
1	1	G2	30	25
1	1	G2	40	12
1	1	G2	50	15
1	1	G2	60	22
1	1	G2	70	10
1	1	G2	80	2
1	1	G2	90	3
1	1	G2	100	7
1	1	G2	110	4
1	1	G2	120	5
1	1	G2	130	5
1	1	G2	140	1
1	1	G2	150	3
1	1	G2	160	1
1	1	G2	170	2
1	1	G2	180	3
1	2	G2	10	NA
1	2	G2	20	NA
1	2	G2	30	NA
1	2	G2	40	NA
1	2	G2	50	NA
1	2	G2	60	NA
1	2	G2	70	NA
1	2	G2	80	NA
1	2	G2	90	NA
1	2	G2	100	NA
1	2	G2	110	NA
1	2	G2	120	NA
1	2	G2	130	NA
1	2	G2	140	NA
1	2	G2	150	NA
1	2	G2	160	NA
1	2	G2	170	NA
1	2	G2	180	NA
1	3	G2	10	4
1	3	G2	20	10
1	3	G2	30	10
1	3	G2	40	14
1	3	G2	50	21
1	3	G2	60	18
1	3	G2	70	5
1	3	G2	80	6
1	3	G2	90	13
1	3	G2	100	8
1	3	G2	110	11
1	3	G2	120	5
1	3	G2	130	0
1	3	G2	140	0
1	3	G2	150	0
1	3	G2	160	0
1	3	G2	170	0
1	3	G2	180	0
1	4	G2	10	3
1	4	G2	20	4
1	4	G2	30	12
1	4	G2	40	12
1	4	G2	50	28
1	4	G2	60	5
1	4	G2	70	10
1	4	G2	80	8
1	4	G2	90	1
1	4	G2	100	9
1	4	G2	110	13
1	4	G2	120	0
1	4	G2	130	0
1	4	G2	140	0
1	4	G2	150	0
1	4	G2	160	0
1	4	G2	170	0
1	4	G2	180	0
1	1	G9	10	1
1	1	G9	20	16
1	1	G9	30	16
1	1	G9	40	15
1	1	G9	50	16
1	1	G9	60	27
1	1	G9	70	1
1	1	G9	80	0
1	1	G9	90	1
1	1	G9	100	1
1	1	G9	110	4
1	1	G9	120	4
1	1	G9	130	3
1	1	G9	140	0
1	1	G9	150	0
1	1	G9	160	0
1	1	G9	170	0
1	1	G9	180	0
1	2	G9	10	0
1	2	G9	20	5
1	2	G9	30	1
1	2	G9	40	7
1	2	G9	50	6
1	2	G9	60	0
1	2	G9	70	0
1	2	G9	80	1
1	2	G9	90	3
1	2	G9	100	3
1	2	G9	110	0
1	2	G9	120	0
1	2	G9	130	0
1	2	G9	140	0
1	2	G9	150	0
1	2	G9	160	0
1	2	G9	170	1
1	2	G9	180	0
1	3	G9	10	1
1	3	G9	20	1
1	3	G9	30	5
1	3	G9	40	2
1	3	G9	50	0
1	3	G9	60	1
1	3	G9	70	5
1	3	G9	80	2
1	3	G9	90	5
1	3	G9	100	9
1	3	G9	110	0
1	3	G9	120	1
1	3	G9	130	0
1	3	G9	140	0
1	3	G9	150	1
1	3	G9	160	0
1	3	G9	170	0
1	3	G9	180	0
1	4	G9	10	7
1	4	G9	20	12
1	4	G9	30	15
1	4	G9	40	4
1	4	G9	50	9
1	4	G9	60	9
1	4	G9	70	0
1	4	G9	80	1
1	4	G9	90	0
1	4	G9	100	0
1	4	G9	110	4
1	4	G9	120	1
1	4	G9	130	1
1	4	G9	140	0
1	4	G9	150	2
1	4	G9	160	2
1	4	G9	170	0
1	4	G9	180	2
1	1	G3	10	4
1	1	G3	20	9
1	1	G3	30	3
1	1	G3	40	11
1	1	G3	50	14
1	1	G3	60	5
1	1	G3	70	3
1	1	G3	80	0
1	1	G3	90	1
1	1	G3	100	3
1	1	G3	110	5
1	1	G3	120	5
1	1	G3	130	0
1	1	G3	140	1
1	1	G3	150	1
1	1	G3	160	2
1	1	G3	170	0
1	1	G3	180	3
1	2	G3	10	6
1	2	G3	20	12
1	2	G3	30	9
1	2	G3	40	24
1	2	G3	50	12
1	2	G3	60	25
1	2	G3	70	13
1	2	G3	80	3
1	2	G3	90	11
1	2	G3	100	12
1	2	G3	110	14
1	2	G3	120	13
1	2	G3	130	6
1	2	G3	140	5
1	2	G3	150	3
1	2	G3	160	8
1	2	G3	170	28
1	2	G3	180	18
1	3	G3	10	15
1	3	G3	20	14
1	3	G3	30	25
1	3	G3	40	15
1	3	G3	50	21
1	3	G3	60	5
1	3	G3	70	5
1	3	G3	80	0
1	3	G3	90	1
1	3	G3	100	1
1	3	G3	110	1
1	3	G3	120	2
1	3	G3	130	0
1	3	G3	140	0
1	3	G3	150	0
1	3	G3	160	0
1	3	G3	170	0
1	3	G3	180	0
1	4	G3	10	1
1	4	G3	20	8
1	4	G3	30	5
1	4	G3	40	11
1	4	G3	50	7
1	4	G3	60	1
1	4	G3	70	0
1	4	G3	80	1
1	4	G3	90	3
1	4	G3	100	6
1	4	G3	110	1
1	4	G3	120	2
1	4	G3	130	0
1	4	G3	140	0
1	4	G3	150	0
1	4	G3	160	0
1	4	G3	170	0
1	4	G3	180	0
1	1	G4	10	3
1	1	G4	20	7
1	1	G4	30	2
1	1	G4	40	20
1	1	G4	50	15
1	1	G4	60	17
1	1	G4	70	10
1	1	G4	80	6
1	1	G4	90	1
1	1	G4	100	3
1	1	G4	110	3
1	1	G4	120	3
1	1	G4	130	0
1	1	G4	140	3
1	1	G4	150	0
1	1	G4	160	0
1	1	G4	170	0
1	1	G4	180	0
1	2	G4	10	6
1	2	G4	20	0
1	2	G4	30	4
1	2	G4	40	16
1	2	G4	50	7
1	2	G4	60	11
1	2	G4	70	10
1	2	G4	80	1
1	2	G4	90	8
1	2	G4	100	12
1	2	G4	110	0
1	2	G4	120	0
1	2	G4	130	0
1	2	G4	140	0
1	2	G4	150	0
1	2	G4	160	0
1	2	G4	170	0
1	2	G4	180	0
1	3	G4	10	0
1	3	G4	20	0
1	3	G4	30	0
1	3	G4	40	0
1	3	G4	50	0
1	3	G4	60	1
1	3	G4	70	0
1	3	G4	80	0
1	3	G4	90	0
1	3	G4	100	0
1	3	G4	110	0
1	3	G4	120	0
1	3	G4	130	0
1	3	G4	140	0
1	3	G4	150	4
1	3	G4	160	0
1	3	G4	170	0
1	3	G4	180	0
1	4	G4	10	2
1	4	G4	20	7
1	4	G4	30	6
1	4	G4	40	0
1	4	G4	50	0
1	4	G4	60	1
1	4	G4	70	3
1	4	G4	80	6
1	4	G4	90	0
1	4	G4	100	1
1	4	G4	110	9
1	4	G4	120	1
1	4	G4	130	0
1	4	G4	140	0
1	4	G4	150	0
1	4	G4	160	1
1	4	G4	170	0
1	4	G4	180	0
1	1	G15	10	1
1	1	G15	20	0
1	1	G15	30	0
1	1	G15	40	0
1	1	G15	50	0
1	1	G15	60	0
1	1	G15	70	10
1	1	G15	80	3
1	1	G15	90	0
1	1	G15	100	0
1	1	G15	110	0
1	1	G15	120	0
1	1	G15	130	0
1	1	G15	140	0
1	1	G15	150	0
1	1	G15	160	0
1	1	G15	170	0
1	1	G15	180	0
1	2	G15	10	5
1	2	G15	20	8
1	2	G15	30	8
1	2	G15	40	3
1	2	G15	50	0
1	2	G15	60	12
1	2	G15	70	20
1	2	G15	80	9
1	2	G15	90	9
1	2	G15	100	3
1	2	G15	110	1
1	2	G15	120	5
1	2	G15	130	0
1	2	G15	140	4
1	2	G15	150	6
1	2	G15	160	16
1	2	G15	170	0
1	2	G15	180	0
1	3	G15	10	5
1	3	G15	20	8
1	3	G15	30	8
1	3	G15	40	3
1	3	G15	50	0
1	3	G15	60	12
1	3	G15	70	20
1	3	G15	80	9
1	3	G15	90	9
1	3	G15	100	3
1	3	G15	110	1
1	3	G15	120	5
1	3	G15	130	0
1	3	G15	140	4
1	3	G15	150	6
1	3	G15	160	16
1	3	G15	170	0
1	3	G15	180	0
1	4	G15	10	3
1	4	G15	20	4
1	4	G15	30	11
1	4	G15	40	11
1	4	G15	50	6
1	4	G15	60	28
1	4	G15	70	12
1	4	G15	80	18
1	4	G15	90	2
1	4	G15	100	0
1	4	G15	110	1
1	4	G15	120	0
1	4	G15	130	0
1	4	G15	140	0
1	4	G15	150	0
1	4	G15	160	0
1	4	G15	170	0
1	4	G15	180	0
1	1	G5	10	4
1	1	G5	20	8
1	1	G5	30	2
1	1	G5	40	16
1	1	G5	50	24
1	1	G5	60	7
1	1	G5	70	7
1	1	G5	80	6
1	1	G5	90	5
1	1	G5	100	13
1	1	G5	110	1
1	1	G5	120	6
1	1	G5	130	8
1	1	G5	140	3
1	1	G5	150	2
1	1	G5	160	0
1	1	G5	170	0
1	1	G5	180	0
1	2	G5	10	0
1	2	G5	20	3
1	2	G5	30	2
1	2	G5	40	0
1	2	G5	50	0
1	2	G5	60	0
1	2	G5	70	2
1	2	G5	80	2
1	2	G5	90	0
1	2	G5	100	1
1	2	G5	110	0
1	2	G5	120	0
1	2	G5	130	0
1	2	G5	140	0
1	2	G5	150	0
1	2	G5	160	0
1	2	G5	170	0
1	2	G5	180	1
1	3	G5	10	0
1	3	G5	20	0
1	3	G5	30	0
1	3	G5	40	0
1	3	G5	50	2
1	3	G5	60	0
1	3	G5	70	0
1	3	G5	80	0
1	3	G5	90	0
1	3	G5	100	0
1	3	G5	110	0
1	3	G5	120	0
1	3	G5	130	0
1	3	G5	140	0
1	3	G5	150	0
1	3	G5	160	0
1	3	G5	170	0
1	3	G5	180	0
1	4	G5	10	0
1	4	G5	20	2
1	4	G5	30	7
1	4	G5	40	6
1	4	G5	50	9
1	4	G5	60	5
1	4	G5	70	13
1	4	G5	80	3
1	4	G5	90	2
1	4	G5	100	0
1	4	G5	110	0
1	4	G5	120	0
1	4	G5	130	0
1	4	G5	140	0
1	4	G5	150	0
1	4	G5	160	0
1	4	G5	170	0
1	4	G5	180	0
1	1	G12	10	6
1	1	G12	20	11
1	1	G12	30	6
1	1	G12	40	2
1	1	G12	50	9
1	1	G12	60	3
1	1	G12	70	14
1	1	G12	80	2
1	1	G12	90	1
1	1	G12	100	17
1	1	G12	110	5
1	1	G12	120	4
1	1	G12	130	0
1	1	G12	140	0
1	1	G12	150	3
1	1	G12	160	2
1	1	G12	170	0
1	1	G12	180	2
1	2	G12	10	22
1	2	G12	20	32
1	2	G12	30	18
1	2	G12	40	29
1	2	G12	50	16
1	2	G12	60	26
1	2	G12	70	36
1	2	G12	80	24
1	2	G12	90	16
1	2	G12	100	18
1	2	G12	110	18
1	2	G12	120	7
1	2	G12	130	13
1	2	G12	140	11
1	2	G12	150	7
1	2	G12	160	8
1	2	G12	170	0
1	2	G12	180	5
1	3	G12	10	0
1	3	G12	20	10
1	3	G12	30	3
1	3	G12	40	4
1	3	G12	50	9
1	3	G12	60	3
1	3	G12	70	11
1	3	G12	80	5
1	3	G12	90	9
1	3	G12	100	4
1	3	G12	110	8
1	3	G12	120	5
1	3	G12	130	1
1	3	G12	140	0
1	3	G12	150	0
1	3	G12	160	4
1	3	G12	170	0
1	3	G12	180	0
1	4	G12	10	3
1	4	G12	20	9
1	4	G12	30	11
1	4	G12	40	5
1	4	G12	50	6
1	4	G12	60	3
1	4	G12	70	12
1	4	G12	80	4
1	4	G12	90	1
1	4	G12	100	4
1	4	G12	110	5
1	4	G12	120	3
1	4	G12	130	2
1	4	G12	140	2
1	4	G12	150	3
1	4	G12	160	3
1	4	G12	170	3
1	4	G12	180	1
1	1	G10	10	10
1	1	G10	20	17
1	1	G10	30	15
1	1	G10	40	19
1	1	G10	50	30
1	1	G10	60	6
1	1	G10	70	31
1	1	G10	80	12
1	1	G10	90	8
1	1	G10	100	8
1	1	G10	110	26
1	1	G10	120	13
1	1	G10	130	1
1	1	G10	140	10
1	1	G10	150	14
1	1	G10	160	30
1	1	G10	170	6
1	1	G10	180	10
1	2	G10	10	0
1	2	G10	20	1
1	2	G10	30	1
1	2	G10	40	0
1	2	G10	50	2
1	2	G10	60	3
1	2	G10	70	6
1	2	G10	80	0
1	2	G10	90	2
1	2	G10	100	1
1	2	G10	110	5
1	2	G10	120	0
1	2	G10	130	2
1	2	G10	140	0
1	2	G10	150	0
1	2	G10	160	0
1	2	G10	170	0
1	2	G10	180	0
1	3	G10	10	0
1	3	G10	20	0
1	3	G10	30	0
1	3	G10	40	0
1	3	G10	50	2
1	3	G10	60	3
1	3	G10	70	8
1	3	G10	80	6
1	3	G10	90	0
1	3	G10	100	3
1	3	G10	110	3
1	3	G10	120	0
1	3	G10	130	0
1	3	G10	140	0
1	3	G10	150	0
1	3	G10	160	0
1	3	G10	170	0
1	3	G10	180	0
1	4	G10	10	0
1	4	G10	20	0
1	4	G10	30	3
1	4	G10	40	0
1	4	G10	50	1
1	4	G10	60	3
1	4	G10	70	3
1	4	G10	80	0
1	4	G10	90	0
1	4	G10	100	0
1	4	G10	110	0
1	4	G10	120	2
1	4	G10	130	0
1	4	G10	140	0
1	4	G10	150	0
1	4	G10	160	0
1	4	G10	170	0
1	4	G10	180	1
1	1	G6	10	0
1	1	G6	20	0
1	1	G6	30	2
1	1	G6	40	3
1	1	G6	50	11
1	1	G6	60	3
1	1	G6	70	4
1	1	G6	80	9
1	1	G6	90	0
1	1	G6	100	7
1	1	G6	110	4
1	1	G6	120	0
1	1	G6	130	0
1	1	G6	140	0
1	1	G6	150	0
1	1	G6	160	0
1	1	G6	170	0
1	1	G6	180	0
1	2	G6	10	1
1	2	G6	20	5
1	2	G6	30	9
1	2	G6	40	5
1	2	G6	50	4
1	2	G6	60	22
1	2	G6	70	6
1	2	G6	80	0
1	2	G6	90	0
1	2	G6	100	1
1	2	G6	110	2
1	2	G6	120	3
1	2	G6	130	0
1	2	G6	140	0
1	2	G6	150	2
1	2	G6	160	0
1	2	G6	170	3
1	2	G6	180	1
1	3	G6	10	3
1	3	G6	20	10
1	3	G6	30	11
1	3	G6	40	12
1	3	G6	50	5
1	3	G6	60	18
1	3	G6	70	15
1	3	G6	80	7
1	3	G6	90	2
1	3	G6	100	5
1	3	G6	110	2
1	3	G6	120	0
1	3	G6	130	0
1	3	G6	140	0
1	3	G6	150	0
1	3	G6	160	0
1	3	G6	170	0
1	3	G6	180	0
1	4	G6	10	2
1	4	G6	20	6
1	4	G6	30	12
1	4	G6	40	9
1	4	G6	50	1
1	4	G6	60	2
1	4	G6	70	5
1	4	G6	80	11
1	4	G6	90	2
1	4	G6	100	6
1	4	G6	110	3
1	4	G6	120	2
1	4	G6	130	1
1	4	G6	140	0
1	4	G6	150	0
1	4	G6	160	3
1	4	G6	170	3
1	4	G6	180	0
1	1	G13	10	0
1	1	G13	20	1
1	1	G13	30	0
1	1	G13	40	0
1	1	G13	50	0
1	1	G13	60	0
1	1	G13	70	0
1	1	G13	80	0
1	1	G13	90	0
1	1	G13	100	0
1	1	G13	110	0
1	1	G13	120	0
1	1	G13	130	0
1	1	G13	140	0
1	1	G13	150	0
1	1	G13	160	0
1	1	G13	170	0
1	1	G13	180	0
1	2	G13	10	0
1	2	G13	20	1
1	2	G13	30	3
1	2	G13	40	8
1	2	G13	50	9
1	2	G13	60	11
1	2	G13	70	0
1	2	G13	80	2
1	2	G13	90	3
1	2	G13	100	6
1	2	G13	110	2
1	2	G13	120	0
1	2	G13	130	0
1	2	G13	140	0
1	2	G13	150	0
1	2	G13	160	0
1	2	G13	170	0
1	2	G13	180	0
1	3	G13	10	4
1	3	G13	20	6
1	3	G13	30	2
1	3	G13	40	20
1	3	G13	50	19
1	3	G13	60	10
1	3	G13	70	11
1	3	G13	80	0
1	3	G13	90	2
1	3	G13	100	1
1	3	G13	110	1
1	3	G13	120	0
1	3	G13	130	0
1	3	G13	140	0
1	3	G13	150	0
1	3	G13	160	0
1	3	G13	170	0
1	3	G13	180	0
1	4	G13	10	1
1	4	G13	20	11
1	4	G13	30	5
1	4	G13	40	15
1	4	G13	50	8
1	4	G13	60	5
1	4	G13	70	15
1	4	G13	80	28
1	4	G13	90	0
1	4	G13	100	1
1	4	G13	110	5
1	4	G13	120	7
1	4	G13	130	11
1	4	G13	140	2
1	4	G13	150	0
1	4	G13	160	1
1	4	G13	170	0
1	4	G13	180	1
1	1	G11	10	0
1	1	G11	20	0
1	1	G11	30	0
1	1	G11	40	0
1	1	G11	50	0
1	1	G11	60	0
1	1	G11	70	0
1	1	G11	80	0
1	1	G11	90	0
1	1	G11	100	0
1	1	G11	110	3
1	1	G11	120	0
1	1	G11	130	0
1	1	G11	140	0
1	1	G11	150	0
1	1	G11	160	0
1	1	G11	170	0
1	1	G11	180	0
1	2	G11	10	0
1	2	G11	20	11
1	2	G11	30	9
1	2	G11	40	10
1	2	G11	50	1
1	2	G11	60	9
1	2	G11	70	0
1	2	G11	80	3
1	2	G11	90	4
1	2	G11	100	2
1	2	G11	110	2
1	2	G11	120	0
1	2	G11	130	14
1	2	G11	140	5
1	2	G11	150	1
1	2	G11	160	0
1	2	G11	170	1
1	2	G11	180	0
1	3	G11	10	8
1	3	G11	20	13
1	3	G11	30	19
1	3	G11	40	15
1	3	G11	50	15
1	3	G11	60	6
1	3	G11	70	8
1	3	G11	80	10
1	3	G11	90	3
1	3	G11	100	3
1	3	G11	110	5
1	3	G11	120	1
1	3	G11	130	0
1	3	G11	140	2
1	3	G11	150	0
1	3	G11	160	0
1	3	G11	170	2
1	3	G11	180	0
1	4	G11	10	0
1	4	G11	20	1
1	4	G11	30	0
1	4	G11	40	0
1	4	G11	50	0
1	4	G11	60	0
1	4	G11	70	1
1	4	G11	80	0
1	4	G11	90	0
1	4	G11	100	1
1	4	G11	110	5
1	4	G11	120	0
1	4	G11	130	0
1	4	G11	140	2
1	4	G11	150	0
1	4	G11	160	0
1	4	G11	170	0
1	4	G11	180	0
1	1	G19	10	8
1	1	G19	20	9
1	1	G19	30	7
1	1	G19	40	7
1	1	G19	50	16
1	1	G19	60	14
1	1	G19	70	6
1	1	G19	80	10
1	1	G19	90	10
1	1	G19	100	4
1	1	G19	110	4
1	1	G19	120	0
1	1	G19	130	0
1	1	G19	140	1
1	1	G19	150	2
1	1	G19	160	0
1	1	G19	170	0
1	1	G19	180	0
1	2	G19	10	2
1	2	G19	20	9
1	2	G19	30	4
1	2	G19	40	3
1	2	G19	50	13
1	2	G19	60	9
1	2	G19	70	13
1	2	G19	80	14
1	2	G19	90	6
1	2	G19	100	3
1	2	G19	110	3
1	2	G19	120	4
1	2	G19	130	2
1	2	G19	140	0
1	2	G19	150	0
1	2	G19	160	0
1	2	G19	170	1
1	2	G19	180	1
1	3	G19	10	0
1	3	G19	20	0
1	3	G19	30	0
1	3	G19	40	0
1	3	G19	50	0
1	3	G19	60	0
1	3	G19	70	0
1	3	G19	80	0
1	3	G19	90	0
1	3	G19	100	0
1	3	G19	110	0
1	3	G19	120	0
1	3	G19	130	0
1	3	G19	140	0
1	3	G19	150	0
1	3	G19	160	0
1	3	G19	170	0
1	3	G19	180	0
1	4	G19	10	1
1	4	G19	20	3
1	4	G19	30	11
1	4	G19	40	0
1	4	G19	50	8
1	4	G19	60	10
1	4	G19	70	18
1	4	G19	80	5
1	4	G19	90	2
1	4	G19	100	0
1	4	G19	110	3
1	4	G19	120	0
1	4	G19	130	1
1	4	G19	140	1
1	4	G19	150	0
1	4	G19	160	4
1	4	G19	170	0
1	4	G19	180	1
2	1	G3	10	1
2	1	G3	20	26
2	1	G3	30	20
2	1	G3	40	15
2	1	G3	50	19
2	1	G3	60	40
2	1	G3	70	22
2	1	G3	80	23
2	1	G3	90	4
2	1	G3	100	25
2	1	G3	110	19
2	1	G3	120	11
2	1	G3	130	9
2	1	G3	140	7
2	1	G3	150	6
2	1	G3	160	12
2	1	G3	170	5
2	1	G3	180	9
2	2	G3	10	5
2	2	G3	20	7
2	2	G3	30	11
2	2	G3	40	19
2	2	G3	50	9
2	2	G3	60	1
2	2	G3	70	3
2	2	G3	80	3
2	2	G3	90	4
2	2	G3	100	2
2	2	G3	110	0
2	2	G3	120	0
2	2	G3	130	0
2	2	G3	140	0
2	2	G3	150	1
2	2	G3	160	0
2	2	G3	170	1
2	2	G3	180	0
2	3	G3	10	2
2	3	G3	20	12
2	3	G3	30	10
2	3	G3	40	6
2	3	G3	50	0
2	3	G3	60	9
2	3	G3	70	4
2	3	G3	80	3
2	3	G3	90	3
2	3	G3	100	2
2	3	G3	110	0
2	3	G3	120	2
2	3	G3	130	0
2	3	G3	140	0
2	3	G3	150	0
2	3	G3	160	0
2	3	G3	170	0
2	3	G3	180	0
2	4	G3	10	0
2	4	G3	20	0
2	4	G3	30	0
2	4	G3	40	0
2	4	G3	50	2
2	4	G3	60	0
2	4	G3	70	1
2	4	G3	80	0
2	4	G3	90	0
2	4	G3	100	5
2	4	G3	110	4
2	4	G3	120	0
2	4	G3	130	0
2	4	G3	140	0
2	4	G3	150	0
2	4	G3	160	0
2	4	G3	170	0
2	4	G3	180	0
2	1	G18	10	0
2	1	G18	20	5
2	1	G18	30	1
2	1	G18	40	0
2	1	G18	50	2
2	1	G18	60	0
2	1	G18	70	0
2	1	G18	80	4
2	1	G18	90	1
2	1	G18	100	2
2	1	G18	110	1
2	1	G18	120	0
2	1	G18	130	0
2	1	G18	140	0
2	1	G18	150	0
2	1	G18	160	0
2	1	G18	170	0
2	1	G18	180	0
2	2	G18	10	2
2	2	G18	20	12
2	2	G18	30	15
2	2	G18	40	5
2	2	G18	50	2
2	2	G18	60	5
2	2	G18	70	0
2	2	G18	80	5
2	2	G18	90	2
2	2	G18	100	2
2	2	G18	110	0
2	2	G18	120	2
2	2	G18	130	0
2	2	G18	140	0
2	2	G18	150	0
2	2	G18	160	1
2	2	G18	170	0
2	2	G18	180	1
2	3	G18	10	2
2	3	G18	20	4
2	3	G18	30	0
2	3	G18	40	0
2	3	G18	50	0
2	3	G18	60	2
2	3	G18	70	2
2	3	G18	80	0
2	3	G18	90	0
2	3	G18	100	0
2	3	G18	110	0
2	3	G18	120	5
2	3	G18	130	0
2	3	G18	140	0
2	3	G18	150	0
2	3	G18	160	0
2	3	G18	170	0
2	3	G18	180	0
2	4	G18	10	0
2	4	G18	20	3
2	4	G18	30	2
2	4	G18	40	0
2	4	G18	50	0
2	4	G18	60	1
2	4	G18	70	0
2	4	G18	80	0
2	4	G18	90	0
2	4	G18	100	0
2	4	G18	110	0
2	4	G18	120	0
2	4	G18	130	0
2	4	G18	140	0
2	4	G18	150	0
2	4	G18	160	0
2	4	G18	170	0
2	4	G18	180	0
2	1	G13	10	0
2	1	G13	20	1
2	1	G13	30	0
2	1	G13	40	0
2	1	G13	50	0
2	1	G13	60	3
2	1	G13	70	4
2	1	G13	80	0
2	1	G13	90	0
2	1	G13	100	2
2	1	G13	110	0
2	1	G13	120	0
2	1	G13	130	0
2	1	G13	140	0
2	1	G13	150	0
2	1	G13	160	0
2	1	G13	170	0
2	1	G13	180	0
2	2	G13	10	0
2	2	G13	20	4
2	2	G13	30	6
2	2	G13	40	5
2	2	G13	50	2
2	2	G13	60	16
2	2	G13	70	6
2	2	G13	80	9
2	2	G13	90	4
2	2	G13	100	5
2	2	G13	110	1
2	2	G13	120	1
2	2	G13	130	1
2	2	G13	140	2
2	2	G13	150	0
2	2	G13	160	0
2	2	G13	170	0
2	2	G13	180	0
2	3	G13	10	1
2	3	G13	20	3
2	3	G13	30	0
2	3	G13	40	2
2	3	G13	50	0
2	3	G13	60	5
2	3	G13	70	3
2	3	G13	80	0
2	3	G13	90	0
2	3	G13	100	4
2	3	G13	110	2
2	3	G13	120	3
2	3	G13	130	0
2	3	G13	140	0
2	3	G13	150	0
2	3	G13	160	1
2	3	G13	170	0
2	3	G13	180	0
2	4	G13	10	0
2	4	G13	20	9
2	4	G13	30	11
2	4	G13	40	4
2	4	G13	50	5
2	4	G13	60	14
2	4	G13	70	4
2	4	G13	80	3
2	4	G13	90	7
2	4	G13	100	13
2	4	G13	110	7
2	4	G13	120	7
2	4	G13	130	1
2	4	G13	140	3
2	4	G13	150	0
2	4	G13	160	0
2	4	G13	170	0
2	4	G13	180	0
2	1	G4	10	0
2	1	G4	20	5
2	1	G4	30	0
2	1	G4	40	0
2	1	G4	50	4
2	1	G4	60	7
2	1	G4	70	6
2	1	G4	80	2
2	1	G4	90	4
2	1	G4	100	7
2	1	G4	110	17
2	1	G4	120	1
2	1	G4	130	14
2	1	G4	140	7
2	1	G4	150	0
2	1	G4	160	0
2	1	G4	170	0
2	1	G4	180	0
2	2	G4	10	0
2	2	G4	20	0
2	2	G4	30	1
2	2	G4	40	0
2	2	G4	50	5
2	2	G4	60	0
2	2	G4	70	3
2	2	G4	80	0
2	2	G4	90	0
2	2	G4	100	0
2	2	G4	110	0
2	2	G4	120	0
2	2	G4	130	0
2	2	G4	140	0
2	2	G4	150	0
2	2	G4	160	0
2	2	G4	170	0
2	2	G4	180	0
2	3	G4	10	2
2	3	G4	20	3
2	3	G4	30	11
2	3	G4	40	2
2	3	G4	50	1
2	3	G4	60	12
2	3	G4	70	4
2	3	G4	80	1
2	3	G4	90	2
2	3	G4	100	5
2	3	G4	110	14
2	3	G4	120	1
2	3	G4	130	0
2	3	G4	140	0
2	3	G4	150	0
2	3	G4	160	1
2	3	G4	170	0
2	3	G4	180	0
2	4	G4	10	0
2	4	G4	20	8
2	4	G4	30	8
2	4	G4	40	0
2	4	G4	50	5
2	4	G4	60	25
2	4	G4	70	7
2	4	G4	80	4
2	4	G4	90	17
2	4	G4	100	26
2	4	G4	110	18
2	4	G4	120	13
2	4	G4	130	2
2	4	G4	140	4
2	4	G4	150	0
2	4	G4	160	1
2	4	G4	170	0
2	4	G4	180	0
2	1	G10	10	0
2	1	G10	20	2
2	1	G10	30	2
2	1	G10	40	2
2	1	G10	50	3
2	1	G10	60	5
2	1	G10	70	2
2	1	G10	80	5
2	1	G10	90	1
2	1	G10	100	2
2	1	G10	110	0
2	1	G10	120	0
2	1	G10	130	0
2	1	G10	140	4
2	1	G10	150	0
2	1	G10	160	1
2	1	G10	170	0
2	1	G10	180	0
2	2	G10	10	2
2	2	G10	20	9
2	2	G10	30	9
2	2	G10	40	2
2	2	G10	50	1
2	2	G10	60	9
2	2	G10	70	9
2	2	G10	80	25
2	2	G10	90	4
2	2	G10	100	3
2	2	G10	110	5
2	2	G10	120	0
2	2	G10	130	0
2	2	G10	140	0
2	2	G10	150	7
2	2	G10	160	7
2	2	G10	170	0
2	2	G10	180	0
2	3	G10	10	2
2	3	G10	20	9
2	3	G10	30	9
2	3	G10	40	6
2	3	G10	50	0
2	3	G10	60	0
2	3	G10	70	3
2	3	G10	80	8
2	3	G10	90	2
2	3	G10	100	4
2	3	G10	110	1
2	3	G10	120	0
2	3	G10	130	0
2	3	G10	140	0
2	3	G10	150	0
2	3	G10	160	0
2	3	G10	170	0
2	3	G10	180	0
2	4	G10	10	3
2	4	G10	20	9
2	4	G10	30	2
2	4	G10	40	3
2	4	G10	50	5
2	4	G10	60	2
2	4	G10	70	17
2	4	G10	80	15
2	4	G10	90	10
2	4	G10	100	16
2	4	G10	110	7
2	4	G10	120	1
2	4	G10	130	2
2	4	G10	140	4
2	4	G10	150	0
2	4	G10	160	3
2	4	G10	170	0
2	4	G10	180	0
2	1	G15	10	0
2	1	G15	20	3
2	1	G15	30	13
2	1	G15	40	2
2	1	G15	50	7
2	1	G15	60	1
2	1	G15	70	5
2	1	G15	80	1
2	1	G15	90	3
2	1	G15	100	7
2	1	G15	110	8
2	1	G15	120	1
2	1	G15	130	0
2	1	G15	140	0
2	1	G15	150	0
2	1	G15	160	1
2	1	G15	170	0
2	1	G15	180	0
2	2	G15	10	0
2	2	G15	20	0
2	2	G15	30	8
2	2	G15	40	2
2	2	G15	50	2
2	2	G15	60	5
2	2	G15	70	3
2	2	G15	80	11
2	2	G15	90	3
2	2	G15	100	5
2	2	G15	110	6
2	2	G15	120	10
2	2	G15	130	7
2	2	G15	140	4
2	2	G15	150	0
2	2	G15	160	0
2	2	G15	170	0
2	2	G15	180	0
2	3	G15	10	2
2	3	G15	20	7
2	3	G15	30	2
2	3	G15	40	4
2	3	G15	50	2
2	3	G15	60	3
2	3	G15	70	1
2	3	G15	80	4
2	3	G15	90	4
2	3	G15	100	4
2	3	G15	110	2
2	3	G15	120	0
2	3	G15	130	0
2	3	G15	140	1
2	3	G15	150	0
2	3	G15	160	0
2	3	G15	170	0
2	3	G15	180	0
2	4	G15	10	0
2	4	G15	20	1
2	4	G15	30	3
2	4	G15	40	3
2	4	G15	50	0
2	4	G15	60	5
2	4	G15	70	4
2	4	G15	80	1
2	4	G15	90	15
2	4	G15	100	13
2	4	G15	110	7
2	4	G15	120	9
2	4	G15	130	0
2	4	G15	140	0
2	4	G15	150	1
2	4	G15	160	0
2	4	G15	170	0
2	4	G15	180	0
2	1	G20	10	0
2	1	G20	20	2
2	1	G20	30	4
2	1	G20	40	0
2	1	G20	50	0
2	1	G20	60	0
2	1	G20	70	4
2	1	G20	80	3
2	1	G20	90	3
2	1	G20	100	0
2	1	G20	110	1
2	1	G20	120	5
2	1	G20	130	0
2	1	G20	140	0
2	1	G20	150	1
2	1	G20	160	2
2	1	G20	170	0
2	1	G20	180	0
2	2	G20	10	0
2	2	G20	20	0
2	2	G20	30	0
2	2	G20	40	0
2	2	G20	50	1
2	2	G20	60	3
2	2	G20	70	2
2	2	G20	80	3
2	2	G20	90	0
2	2	G20	100	1
2	2	G20	110	0
2	2	G20	120	0
2	2	G20	130	0
2	2	G20	140	0
2	2	G20	150	6
2	2	G20	160	3
2	2	G20	170	0
2	2	G20	180	0
2	3	G20	10	0
2	3	G20	20	0
2	3	G20	30	8
2	3	G20	40	4
2	3	G20	50	4
2	3	G20	60	2
2	3	G20	70	7
2	3	G20	80	22
2	3	G20	90	7
2	3	G20	100	4
2	3	G20	110	7
2	3	G20	120	0
2	3	G20	130	1
2	3	G20	140	0
2	3	G20	150	2
2	3	G20	160	0
2	3	G20	170	0
2	3	G20	180	0
2	4	G20	10	0
2	4	G20	20	0
2	4	G20	30	0
2	4	G20	40	0
2	4	G20	50	0
2	4	G20	60	2
2	4	G20	70	1
2	4	G20	80	3
2	4	G20	90	3
2	4	G20	100	0
2	4	G20	110	0
2	4	G20	120	3
2	4	G20	130	1
2	4	G20	140	0
2	4	G20	150	3
2	4	G20	160	0
2	4	G20	170	0
2	4	G20	180	0
2	1	G19	10	0
2	1	G19	20	4
2	1	G19	30	2
2	1	G19	40	3
2	1	G19	50	11
2	1	G19	60	8
2	1	G19	70	6
2	1	G19	80	5
2	1	G19	90	1
2	1	G19	100	0
2	1	G19	110	1
2	1	G19	120	0
2	1	G19	130	0
2	1	G19	140	3
2	1	G19	150	0
2	1	G19	160	0
2	1	G19	170	0
2	1	G19	180	0
2	2	G19	10	16
2	2	G19	20	19
2	2	G19	30	13
2	2	G19	40	7
2	2	G19	50	10
2	2	G19	60	18
2	2	G19	70	13
2	2	G19	80	13
2	2	G19	90	16
2	2	G19	100	8
2	2	G19	110	9
2	2	G19	120	8
2	2	G19	130	0
2	2	G19	140	0
2	2	G19	150	0
2	2	G19	160	3
2	2	G19	170	0
2	2	G19	180	0
2	3	G19	10	7
2	3	G19	20	18
2	3	G19	30	11
2	3	G19	40	7
2	3	G19	50	7
2	3	G19	60	14
2	3	G19	70	9
2	3	G19	80	14
2	3	G19	90	6
2	3	G19	100	14
2	3	G19	110	6
2	3	G19	120	6
2	3	G19	130	3
2	3	G19	140	0
2	3	G19	150	0
2	3	G19	160	0
2	3	G19	170	0
2	3	G19	180	1
2	4	G19	10	2
[truncated: 3,761 more rows]
