# Supplementary material for: Differentiating Wheat Genotypes by Bayesian Hierarchical Nonlinear Mixed Modeling of Wheat Root Density
Source: Front Plant Sci. 2017 Mar 2;8:282. doi: 10.3389/fpls.2017.00282 (PMC5332416; doi:10.3389/fpls.2017.00282)
Supplement: Supplementary file 3 [file DataSheet3.zip]

Archive with 1 entries (1 files):
- wasson-chiu-zwart-binns-2017_supp_mat_computer_code.tar
